# Supplementary material for: Suicide-Gene-Modified Extracellular Vesicles of Human Primary Uveal Melanoma in Future Therapies
Source: Int J Mol Sci. 2023 Aug 19;24(16):12957. doi: 10.3390/ijms241612957 (PMC10454466; doi:10.3390/ijms241612957)
Supplement: Supplementary file 1 [file ijms-24-12957-s001.zip]

Archive with 2 entries (2 files):
- Supplement Figure S1.png
- Supplementary Table S1_editable.pdf
